# Supplementary material for: New York State, New York City, New Jersey, Puerto Rico, and the US Virgin Islands' Health Department Experiences Promoting Health Equity During the Initial COVID-19 Omicron Variant Period, 2021-2022
Source: Health Secur. 2023 Sep 27;21(Suppl 1):S25–34. doi: 10.1089/hs.2023.0001 (PMC10818041; doi:10.1089/hs.2023.0001)
Supplement: Supplemental data [file SupplementalMaterial.zip]

Archive with 2 entries (2 files):
- 23-0001 R1 Cox CS S1 RP Supplemental Material - Semistructured Interview Guide.docx
- 23-0001 R1 Cox CS S1 RP Supplemental Material - Survey Questions.docx
